# Supplementary material for: In Situ Nitric Oxide Gas Nanogenerator Reprograms Glioma Immunosuppressive Microenvironment
Source: Adv Sci (Weinh). 2023 Apr 21;10(18):2300679. doi: 10.1002/advs.202300679 (PMC10288280; doi:10.1002/advs.202300679)
Supplement: Supplementary file 2 — Supporting Information [file ADVS-10-2300679-s001.zip]

Archive with 13 entries (13 files):
- JS-K_Lipo_RGB.nd2
- JS-K_Lipo_RGB.tif
- JS-K_Lipo_RGB_DAPI.tif
- JS-K_Lipo_RGB_FITC.tif
- PBS_RGB.tif
- PBS_RGB_DAPI.tif
- PBS_RGB_FITC.tif
- S1P_JS-K_TMZ_Lipo_RGB.tif
- S1P_JS-K_TMZ_Lipo_RGB_DAPI.tif
- S1P_JS-K_TMZ_Lipo_RGB_FITC.tif
- TMZ_Lipo_RGB.tif
- TMZ_Lipo_RGB_DAPI.tif
- TMZ_Lipo_RGB_FITC.tif
